# Supplementary material for: Large scale across-breed genome-wide association study reveals a variant in HMGA2 associated with inguinal cryptorchidism risk in dogs
Source: PLoS One. 2022 May 26;17(5):e0267604. doi: 10.1371/journal.pone.0267604 (PMC9135263; doi:10.1371/journal.pone.0267604)
Supplement: S1 Table — (XLSX) [file pone.0267604.s003.xlsx]

## Sheet: Sheet1
Genome-wide significant SNPs
Marker	Chromosome	Position	P value	Closest Gene
Affx-458762016	10	8348804	1.27 x 10-18	HMGA2
10_8351907	10	8351907	8.37 x 10-16	HMGA2
10_8379538	10	8379538	9.74 x 10-14	HMGA2
10_8380103	10	8380103	1.15 x 10-13	HMGA2
10_8380382	10	8380382	1.15 x 10-13	HMGA2
10_8381624	10	8381624	1.46 x 10-13	HMGA2
BICF2S23128717	10	8779119	2.86 x 10-08	HELB
