# Supplementary material for: Large scale across-breed genome-wide association study reveals a variant in HMGA2 associated with inguinal cryptorchidism risk in dogs
Source: PLoS One. 2022 May 26;17(5):e0267604. doi: 10.1371/journal.pone.0267604 (PMC9135263; doi:10.1371/journal.pone.0267604)
Supplement: S2 Table — (XLSX) [file pone.0267604.s004.xlsx]

## Sheet: Sheet1
Sample_ID	Status	Breed
ID-000001	Control	Chihuahua
ID-000002	Control	German Shepherd Dog
ID-000003	Control	Mixed Breed
ID-000004	Control	Mixed Breed
ID-000005	Control	Beagle
ID-000006	Control	Mixed Breed
ID-000007	Control	Mixed Breed
ID-000008	Control	Mixed Breed
ID-000009	Control	Mixed Breed
ID-000010	Control	Mixed Breed
ID-000011	Control	Mixed Breed
ID-000012	Control	Mixed Breed
ID-000013	Control	Mixed Breed
ID-000014	Case	Siberian Husky
ID-000015	Control	Mixed Breed
ID-000016	Control	Mixed Breed
ID-000017	Control	Mixed Breed
ID-000018	Control	Mixed Breed
ID-000019	Control	Mixed Breed
ID-000020	Control	Miniature Pinscher
ID-000021	Control	Mixed Breed
ID-000022	Control	Mixed Breed
ID-000023	Control	Mixed Breed
ID-000024	Control	Chihuahua
ID-000025	Control	German Shepherd Dog
ID-000026	Control	Maltese
ID-000027	Control	German Shepherd Dog
ID-000028	Control	Mixed Breed
ID-000029	Control	Mixed Breed
ID-000030	Control	Dachshund (Miniature Shorthaired)
ID-000031	Control	Mixed Breed
ID-000032	Control	Mixed Breed
ID-000033	Control	Mixed Breed
ID-000034	Control	Akita
ID-000035	Control	Australian Cattle Dog
ID-000036	Control	Mixed Breed
ID-000037	Control	English Springer Spaniel
ID-000038	Control	Mixed Breed
ID-000039	Control	Mixed Breed
ID-000040	Control	Mixed Breed
ID-000041	Control	Siberian Husky
ID-000042	Control	Mixed Breed
ID-000043	Control	Mixed Breed
ID-000044	Control	Chihuahua
ID-000045	Control	Mixed Breed
ID-000046	Control	Mixed Breed
ID-000047	Case	Mixed Breed
ID-000048	Control	Australian Cattle Dog
ID-000049	Control	Mixed Breed
ID-000050	Control	Mixed Breed
ID-000051	Control	Mixed Breed
ID-000052	Control	American Staffordshire Terrier
ID-000053	Control	Mixed Breed
ID-000054	Control	Beagle
ID-000055	Control	Mixed Breed
ID-000056	Control	American Staffordshire Terrier
ID-000057	Control	Mixed Breed
ID-000058	Control	Mixed Breed
ID-000059	Control	Border Collie
ID-000060	Control	Mixed Breed
ID-000061	Control	Mixed Breed
ID-000062	Case	Maltese
ID-000063	Control	Pekingese
ID-000064	Control	Mixed Breed
ID-000065	Control	Mixed Breed
ID-000066	Control	Great Pyrenees
ID-000067	Control	Mixed Breed
ID-000068	Control	Mixed Breed
ID-000069	Control	Mixed Breed
ID-000070	Control	Mixed Breed
ID-000071	Control	Mixed Breed
ID-000072	Control	Mixed Breed
ID-000073	Control	Poodle (Miniature)
ID-000074	Control	Mixed Breed
ID-000075	Control	Mixed Breed
ID-000076	Control	American Staffordshire Terrier
ID-000077	Control	Siberian Husky
ID-000078	Control	Siberian Husky
ID-000079	Case	Mixed Breed
ID-000080	Control	Labrador Retriever
ID-000081	Control	Mixed Breed
ID-000082	Control	Mixed Breed
ID-000083	Control	Mixed Breed
ID-000084	Control	Mixed Breed
ID-000085	Control	Mixed Breed
ID-000086	Control	Mixed Breed
ID-000087	Control	Mixed Breed
ID-000088	Control	Bichon Frise
ID-000089	Control	Mixed Breed
ID-000090	Case	Mixed Breed
ID-000091	Control	Mixed Breed
ID-000092	Control	Pomeranian
ID-000093	Control	Pomeranian
ID-000094	Control	American Staffordshire Terrier
ID-000095	Control	Mixed Breed
ID-000096	Control	Shih Tzu
ID-000097	Control	Mixed Breed
ID-000098	Control	Pug
ID-000099	Control	Mixed Breed
ID-000100	Case	Mixed Breed
ID-000101	Control	Pomeranian
ID-000102	Control	Yorkshire Terrier
ID-000103	Control	American Staffordshire Terrier
ID-000104	Control	Mixed Breed
ID-000105	Control	American Staffordshire Terrier
ID-000106	Control	Mixed Breed
ID-000107	Control	Japanese Shiba Inu
ID-000108	Control	Great Pyrenees
ID-000109	Control	Mixed Breed
ID-000110	Control	Mixed Breed
ID-000111	Control	Mixed Breed
ID-000112	Control	Mixed Breed
ID-000113	Control	Mixed Breed
ID-000114	Control	Mixed Breed
ID-000115	Control	Chihuahua
ID-000116	Control	American Staffordshire Terrier
ID-000117	Case	Mixed Breed
ID-000118	Case	Mixed Breed
ID-000119	Control	Mixed Breed
ID-000120	Control	Mixed Breed
ID-000121	Control	American Staffordshire Terrier
ID-000122	Control	Basset Hound
ID-000123	Control	Mixed Breed
ID-000124	Control	Siberian Husky
ID-000125	Control	Mixed Breed
ID-000126	Control	Mixed Breed
ID-000127	Case	Mixed Breed
ID-000128	Control	American Staffordshire Terrier
ID-000129	Control	Mixed Breed
ID-000130	Control	Schnauzer (Miniature)
ID-000131	Control	Mixed Breed
ID-000132	Control	French Bulldog
ID-000133	Control	Mixed Breed
ID-000134	Control	Siberian Husky
ID-000135	Control	Yorkshire Terrier
ID-000136	Control	Mixed Breed
ID-000137	Control	Mixed Breed
ID-000138	Control	Mixed Breed
ID-000139	Control	Mixed Breed
ID-000140	Case	Mixed Breed
ID-000141	Control	Chihuahua
ID-000142	Case	Miniature American Shepherd
ID-000143	Control	Mixed Breed
ID-000144	Control	Yorkshire Terrier
ID-000145	Control	Mixed Breed
ID-000146	Control	Mixed Breed
ID-000147	Control	American Staffordshire Terrier
ID-000148	Control	Chihuahua
ID-000149	Control	Mixed Breed
ID-000150	Case	Mixed Breed
ID-000151	Control	Mixed Breed
ID-000152	Control	Mixed Breed
ID-000153	Control	Mixed Breed
ID-000154	Control	Mixed Breed
ID-000155	Control	Mixed Breed
ID-000156	Control	Shih Tzu
ID-000157	Control	Japanese Shiba Inu
ID-000158	Control	Mixed Breed
ID-000159	Control	Shih Tzu
ID-000160	Control	Mixed Breed
ID-000161	Control	Pembroke Welsh Corgi
ID-000162	Case	Mixed Breed
ID-000163	Case	Pug
ID-000164	Case	Mixed Breed
ID-000165	Case	Mixed Breed
ID-000166	Case	Pug
ID-000167	Case	Mixed Breed
ID-000168	Case	Mixed Breed
ID-000169	Case	Shih Tzu
ID-000170	Case	Mixed Breed
ID-000171	Case	Mixed Breed
ID-000172	Case	Schnauzer (Miniature)
ID-000173	Case	Mixed Breed
ID-000174	Case	Mixed Breed
ID-000175	Case	Mixed Breed
ID-000176	Case	Mixed Breed
ID-000177	Case	Pug
ID-000178	Case	Mixed Breed
ID-000179	Case	Lacy Dog
ID-000180	Case	Mixed Breed
ID-000181	Case	Bulldog (Standard)
ID-000182	Case	Mixed Breed
ID-000183	Control	Mixed Breed
ID-000184	Case	Mixed Breed
ID-000185	Case	Mixed Breed
ID-000186	Case	Pug
ID-000187	Case	Mixed Breed
ID-000188	Case	Mixed Breed
ID-000189	Case	Mixed Breed
ID-000190	Control	Mixed Breed
ID-000191	Case	Pug
ID-000192	Case	Mixed Breed
ID-000193	Case	Belgian Malinois
ID-000194	Case	Mixed Breed
ID-000195	Case	Mixed Breed
ID-000196	Control	Mixed Breed
ID-000197	Control	Mixed Breed
ID-000198	Control	Mixed Breed
ID-000199	Case	Mixed Breed
ID-000200	Case	Mixed Breed
ID-000201	Case	Mixed Breed
ID-000202	Case	Mixed Breed
ID-000203	Case	Yorkshire Terrier
ID-000204	Case	Mixed Breed
ID-000205	Case	Mixed Breed
ID-000206	Case	Mixed Breed
ID-000207	Control	Yorkshire Terrier
ID-000208	Case	Mixed Breed
ID-000209	Case	Mixed Breed
ID-000210	Control	Golden Retriever
ID-000211	Control	Pug
ID-000212	Case	Australian Shepherd
ID-000213	Control	Australian Cattle Dog
ID-000214	Case	Pomeranian
ID-000215	Case	Mixed Breed
ID-000216	Case	Bulldog (Standard)
ID-000217	Case	Yorkshire Terrier
ID-000218	Case	Mixed Breed
ID-000219	Case	Mixed Breed
ID-000220	Case	Shih Tzu
ID-000221	Case	Pug
ID-000222	Case	Mixed Breed
ID-000223	Case	Chihuahua
ID-000224	Case	Mixed Breed
ID-000225	Case	Pug
ID-000226	Case	Mixed Breed
ID-000227	Case	Mixed Breed
ID-000228	Case	Mixed Breed
ID-000229	Case	Mixed Breed
ID-000230	Case	Kuvasz
ID-000231	Case	Mixed Breed
ID-000232	Control	Mixed Breed
ID-000233	Case	French Bulldog
ID-000234	Case	Boxer
ID-000235	Case	Australian Shepherd
ID-000236	Control	Siberian Husky
ID-000237	Case	Siberian Husky
ID-000238	Case	Mixed Breed
ID-000239	Case	Pomeranian
ID-000240	Case	German Shepherd Dog
ID-000241	Case	Mixed Breed
ID-000242	Control	Italian Greyhound
ID-000243	Case	Mixed Breed
ID-000244	Case	Mixed Breed
ID-000245	Case	Mixed Breed
ID-000246	Case	Pug
ID-000247	Case	Mixed Breed
ID-000248	Case	Mixed Breed
ID-000249	Case	Mixed Breed
ID-000250	Case	Pug
ID-000251	Case	Mixed Breed
ID-000252	Case	Mixed Breed
ID-000253	Case	Mixed Breed
ID-000254	Case	Mixed Breed
ID-000255	Case	Pomeranian
ID-000256	Case	Mixed Breed
ID-000257	Case	Mixed Breed
ID-000258	Case	Mixed Breed
ID-000259	Case	Siberian Husky
ID-000260	Case	Poodle (Standard)
ID-000261	Case	Mixed Breed
ID-000262	Case	Mixed Breed
ID-000263	Case	Catahoula Leopard Dog
ID-000264	Case	Mixed Breed
ID-000265	Case	French Bulldog
ID-000266	Case	Mixed Breed
ID-000267	Case	German Shepherd Dog
ID-000268	Case	Cavalier King Charles Spaniel
ID-000269	Case	German Shepherd Dog
ID-000270	Case	Mixed Breed
ID-000271	Case	Mixed Breed
ID-000272	Case	Mixed Breed
ID-000273	Case	Mixed Breed
ID-000274	Case	Siberian Husky
ID-000275	Case	Boxer
ID-000276	Case	Basset Hound
ID-000277	Case	Mixed Breed
ID-000278	Case	Pembroke Welsh Corgi
ID-000279	Case	Mixed Breed
ID-000280	Case	Mixed Breed
ID-000281	Case	Mixed Breed
ID-000282	Case	Mixed Breed
ID-000283	Case	Mixed Breed
ID-000284	Case	Mixed Breed
ID-000285	Case	Pug
ID-000286	Case	Mixed Breed
ID-000287	Case	Mixed Breed
ID-000288	Case	Mixed Breed
ID-000289	Control	Mixed Breed
ID-000290	Case	Mixed Breed
ID-000291	Control	Mixed Breed
ID-000292	Case	Mixed Breed
ID-000293	Case	Mixed Breed
ID-000294	Case	Havanese
ID-000295	Case	Labrador Retriever
ID-000296	Case	Mixed Breed
ID-000297	Case	Beagle
ID-000298	Case	Mixed Breed
ID-000299	Case	Mixed Breed
ID-000300	Case	Great Dane
ID-000301	Case	Mixed Breed
ID-000302	Case	German Shepherd Dog
ID-000303	Case	Mixed Breed
ID-000304	Case	Boxer
ID-000305	Control	Japanese Shiba Inu
ID-000306	Control	Mixed Breed
ID-000307	Case	Yorkshire Terrier
ID-000308	Case	Mixed Breed
ID-000309	Case	Mixed Breed
ID-000310	Case	Havanese
ID-000311	Case	Bichon Frise
ID-000312	Case	Mixed Breed
ID-000313	Case	Mixed Breed
ID-000314	Control	Pug
ID-000315	Case	Mixed Breed
ID-000316	Case	Mixed Breed
ID-000317	Case	Dobermann Pinscher
ID-000318	Case	Mixed Breed
ID-000319	Case	Mixed Breed
ID-000320	Case	Mixed Breed
ID-000321	Case	Mixed Breed
ID-000322	Case	Mixed Breed
ID-000323	Case	Mixed Breed
ID-000324	Case	Mixed Breed
ID-000325	Case	French Bulldog
ID-000326	Case	Mixed Breed
ID-000327	Control	Siberian Husky
ID-000328	Control	Shih Tzu
ID-000329	Case	Mixed Breed
ID-000330	Case	West Highland White Terrier
ID-000331	Case	American Staffordshire Terrier
ID-000332	Case	Mixed Breed
ID-000333	Case	Mixed Breed
ID-000334	Control	Mixed Breed
ID-000335	Case	Pomeranian
ID-000336	Case	Mixed Breed
ID-000337	Case	Yorkshire Terrier
ID-000338	Case	Mixed Breed
ID-000339	Case	Mixed Breed
ID-000340	Case	Mixed Breed
ID-000341	Case	Mixed Breed
ID-000342	Case	Mixed Breed
ID-000343	Case	German Shepherd Dog
ID-000344	Case	Mixed Breed
ID-000345	Case	Mixed Breed
ID-000346	Control	Mixed Breed
ID-000347	Case	Akita
ID-000348	Case	Mixed Breed
ID-000349	Case	Mixed Breed
ID-000350	Case	Boxer
ID-000351	Case	Mixed Breed
ID-000352	Case	Mixed Breed
ID-000353	Case	Mixed Breed
ID-000354	Case	Mixed Breed
ID-000355	Case	Chihuahua
ID-000356	Case	Great Dane
ID-000357	Case	Siberian Husky
ID-000358	Case	Mixed Breed
ID-000359	Case	Mixed Breed
ID-000360	Case	Mixed Breed
ID-000361	Case	Mixed Breed
ID-000362	Case	Mixed Breed
ID-000363	Case	Mixed Breed
ID-000364	Case	Mixed Breed
ID-000365	Case	Yorkshire Terrier
ID-000366	Case	Great Dane
ID-000367	Case	Golden Retriever
ID-000368	Case	Mixed Breed
ID-000369	Case	Dobermann Pinscher
ID-000370	Case	Mixed Breed
ID-000371	Control	Mixed Breed
ID-000372	Case	American Staffordshire Terrier
ID-000373	Case	Mixed Breed
ID-000374	Case	Mixed Breed
ID-000375	Case	Mixed Breed
ID-000376	Case	Golden Retriever
ID-000377	Case	Mixed Breed
ID-000378	Case	Mixed Breed
ID-000379	Case	Mixed Breed
ID-000380	Case	Mixed Breed
ID-000381	Control	Chihuahua
ID-000382	Case	Mixed Breed
ID-000383	Case	Mixed Breed
ID-000384	Case	Mixed Breed
ID-000385	Case	Mixed Breed
ID-000386	Case	Mixed Breed
ID-000387	Case	Mixed Breed
ID-000388	Case	Mixed Breed
ID-000389	Case	Mixed Breed
ID-000390	Case	Mixed Breed
ID-000391	Case	French Bulldog
ID-000392	Case	Boston Terrier
ID-000393	Case	Mixed Breed
ID-000394	Control	Mixed Breed
ID-000395	Case	Mixed Breed
ID-000396	Case	Mixed Breed
ID-000397	Control	French Bulldog
ID-000398	Case	Pomeranian
ID-000399	Case	Mixed Breed
ID-000400	Case	Mixed Breed
ID-000401	Case	Mixed Breed
ID-000402	Case	Golden Retriever
ID-000403	Case	Mixed Breed
ID-000404	Case	Mixed Breed
ID-000405	Case	Mixed Breed
ID-000406	Case	American Staffordshire Terrier
ID-000407	Case	Chihuahua
ID-000408	Case	Mixed Breed
ID-000409	Case	Mixed Breed
ID-000410	Case	Mixed Breed
ID-000411	Control	Mixed Breed
ID-000412	Control	Maltese
ID-000413	Case	Akita
ID-000414	Case	Mixed Breed
ID-000415	Case	Maltese
ID-000416	Control	Mixed Breed
ID-000417	Case	Mixed Breed
ID-000418	Control	Mixed Breed
ID-000419	Case	Mixed Breed
ID-000420	Case	Mixed Breed
ID-000421	Case	Japanese Shiba Inu
ID-000422	Case	Siberian Husky
ID-000423	Case	Mixed Breed
ID-000424	Case	Mixed Breed
ID-000425	Case	Mixed Breed
ID-000426	Case	Mixed Breed
ID-000427	Case	Mixed Breed
ID-000428	Control	Mixed Breed
ID-000429	Case	Mixed Breed
ID-000430	Case	Mixed Breed
ID-000431	Case	Mixed Breed
ID-000432	Case	Mixed Breed
ID-000433	Case	Siberian Husky
ID-000434	Case	Bulldog (Standard)
ID-000435	Control	Mixed Breed
ID-000436	Control	Mixed Breed
ID-000437	Case	Schnauzer (Miniature)
ID-000438	Control	Mixed Breed
ID-000439	Control	Mastiff
ID-000440	Case	Pug
ID-000441	Case	Mixed Breed
ID-000442	Case	Mixed Breed
ID-000443	Case	Mixed Breed
ID-000444	Case	Mixed Breed
ID-000445	Case	Mixed Breed
ID-000446	Case	Chihuahua
ID-000447	Case	Chihuahua
ID-000448	Case	Mixed Breed
ID-000449	Case	Mixed Breed
ID-000450	Case	Mixed Breed
ID-000451	Case	Shetland Sheepdog
ID-000452	Control	Mixed Breed
ID-000453	Case	German Shepherd Dog
ID-000454	Control	French Bulldog
ID-000455	Case	Mixed Breed
ID-000456	Case	Havanese
ID-000457	Case	Mixed Breed
ID-000458	Case	Mixed Breed
ID-000459	Case	French Bulldog
ID-000460	Case	Mixed Breed
ID-000461	Case	Labrador Retriever
ID-000462	Case	Mixed Breed
ID-000463	Case	Yorkshire Terrier
ID-000464	Case	Great Dane
ID-000465	Control	Mixed Breed
ID-000466	Case	Yorkshire Terrier
ID-000467	Case	Mixed Breed
ID-000468	Case	Yorkshire Terrier
ID-000469	Control	Shih Tzu
ID-000470	Case	Mixed Breed
ID-000471	Control	Mixed Breed
ID-000472	Control	Mixed Breed
ID-000473	Case	Mixed Breed
ID-000474	Case	Mixed Breed
ID-000475	Case	Golden Retriever
ID-000476	Case	Mixed Breed
ID-000477	Case	Mixed Breed
ID-000478	Case	Mixed Breed
ID-000479	Case	Mixed Breed
ID-000480	Case	Mixed Breed
ID-000481	Case	Mixed Breed
ID-000482	Case	Mixed Breed
ID-000483	Case	Mixed Breed
ID-000484	Case	Mixed Breed
ID-000485	Case	Mixed Breed
ID-000486	Control	Mixed Breed
ID-000487	Case	Mixed Breed
ID-000488	Control	Yorkshire Terrier
ID-000489	Case	Mixed Breed
ID-000490	Case	Mixed Breed
ID-000491	Case	Mixed Breed
ID-000492	Case	Mixed Breed
ID-000493	Case	Mixed Breed
ID-000494	Case	Mixed Breed
ID-000495	Control	Mixed Breed
ID-000496	Case	Labrador Retriever
ID-000497	Control	Siberian Husky
ID-000498	Control	Shih Tzu
ID-000499	Case	Bulldog (Standard)
ID-000500	Case	Dalmatian
ID-000501	Case	Mixed Breed
ID-000502	Case	Mixed Breed
ID-000503	Case	American Staffordshire Terrier
ID-000504	Case	Mixed Breed
ID-000505	Case	Mixed Breed
ID-000506	Case	Mixed Breed
ID-000507	Case	Mixed Breed
ID-000508	Case	Mixed Breed
ID-000509	Case	Mixed Breed
ID-000510	Case	Siberian Husky
ID-000511	Case	Great Dane
ID-000512	Case	German Shepherd Dog
ID-000513	Case	Mixed Breed
ID-000514	Case	Mixed Breed
ID-000515	Case	Mixed Breed
ID-000516	Case	German Shepherd Dog
ID-000517	Case	Bulldog (Standard)
ID-000518	Case	Mixed Breed
ID-000519	Case	Mixed Breed
ID-000520	Case	American Staffordshire Terrier
ID-000521	Case	Chihuahua
ID-000522	Case	Mixed Breed
ID-000523	Case	Mixed Breed
ID-000524	Case	Mixed Breed
ID-000525	Case	Mixed Breed
ID-000526	Case	Mixed Breed
ID-000527	Case	Mixed Breed
ID-000528	Case	Mixed Breed
ID-000529	Control	Mixed Breed
ID-000530	Control	Pomeranian
ID-000531	Control	Pomeranian
ID-000532	Control	French Bulldog
ID-000533	Control	German Shepherd Dog
ID-000534	Control	Mixed Breed
ID-000535	Control	Mixed Breed
ID-000536	Case	Mixed Breed
ID-000537	Control	Mixed Breed
ID-000538	Case	Schnauzer (Miniature)
ID-000539	Case	Mixed Breed
ID-000540	Case	Mixed Breed
ID-000541	Case	Mixed Breed
ID-000542	Case	Mixed Breed
ID-000543	Case	German Shepherd Dog
ID-000544	Case	French Bulldog
ID-000545	Case	Mixed Breed
ID-000546	Case	Mixed Breed
ID-000547	Case	Mixed Breed
ID-000548	Case	Mixed Breed
ID-000549	Case	Chihuahua
ID-000550	Case	Mixed Breed
ID-000551	Case	Mixed Breed
ID-000552	Case	Yorkshire Terrier
ID-000553	Case	Mixed Breed
ID-000554	Case	German Shepherd Dog
ID-000555	Case	Mixed Breed
ID-000556	Case	Mixed Breed
ID-000557	Control	Mixed Breed
ID-000558	Case	Mixed Breed
ID-000559	Case	Beagle
ID-000560	Control	Shih Tzu
ID-000561	Case	Mixed Breed
ID-000562	Case	Mixed Breed
ID-000563	Case	Siberian Husky
ID-000564	Case	French Bulldog
ID-000565	Case	Mixed Breed
ID-000566	Case	Mixed Breed
ID-000567	Case	Mixed Breed
ID-000568	Case	Schnauzer (Miniature)
ID-000569	Case	Mixed Breed
ID-000570	Case	French Bulldog
ID-000571	Case	French Bulldog
ID-000572	Case	Mixed Breed
ID-000573	Case	German Shepherd Dog
ID-000574	Case	Mixed Breed
ID-000575	Case	Mixed Breed
ID-000576	Case	Mixed Breed
ID-000577	Case	Weimaraner
ID-000578	Case	Mixed Breed
ID-000579	Case	Boxer
ID-000580	Case	Mixed Breed
ID-000581	Case	Mixed Breed
ID-000582	Control	Mixed Breed
ID-000583	Case	Chihuahua
ID-000584	Control	American Staffordshire Terrier
ID-000585	Case	Mixed Breed
ID-000586	Case	Mixed Breed
ID-000587	Case	Mixed Breed
ID-000588	Case	Mixed Breed
ID-000589	Control	Siberian Husky
ID-000590	Case	Mixed Breed
ID-000591	Case	Mixed Breed
ID-000592	Case	Mixed Breed
ID-000593	Case	Mixed Breed
ID-000594	Case	Mixed Breed
ID-000595	Case	Mixed Breed
ID-000596	Control	Boxer
ID-000597	Case	Mixed Breed
ID-000598	Control	Mixed Breed
ID-000599	Case	Mixed Breed
ID-000600	Control	Biewer Terrier
ID-000601	Case	Boxer
ID-000602	Case	Pembroke Welsh Corgi
ID-000603	Case	Mixed Breed
ID-000604	Case	Mixed Breed
ID-000605	Case	Mixed Breed
ID-000606	Case	Mixed Breed
ID-000607	Case	Mixed Breed
ID-000608	Case	Mixed Breed
ID-000609	Case	Mixed Breed
ID-000610	Case	Mixed Breed
ID-000611	Case	Mixed Breed
ID-000612	Case	Mixed Breed
ID-000613	Case	Mixed Breed
ID-000614	Case	Mixed Breed
ID-000615	Case	Mixed Breed
ID-000616	Control	Mixed Breed
ID-000617	Case	Mixed Breed
ID-000618	Case	Mixed Breed
ID-000619	Control	German Shepherd Dog
ID-000620	Case	Poodle (Miniature)
ID-000621	Case	Mixed Breed
ID-000622	Case	Mixed Breed
ID-000623	Case	Mixed Breed
ID-000624	Case	Mixed Breed
ID-000625	Case	Mixed Breed
ID-000626	Control	Mixed Breed
ID-000627	Case	Mixed Breed
ID-000628	Case	Mixed Breed
ID-000629	Case	Mixed Breed
ID-000630	Case	Mixed Breed
ID-000631	Case	German Shepherd Dog
ID-000632	Case	Mixed Breed
ID-000633	Case	Great Dane
ID-000634	Control	Mixed Breed
ID-000635	Case	French Bulldog
ID-000636	Case	Pembroke Welsh Corgi
ID-000637	Case	Mixed Breed
ID-000638	Case	Mixed Breed
ID-000639	Case	Bulldog (Standard)
ID-000640	Case	Mixed Breed
ID-000641	Case	Chow Chow
ID-000642	Case	Pug
ID-000643	Case	Mixed Breed
ID-000644	Case	Mixed Breed
ID-000645	Case	Mixed Breed
ID-000646	Case	Mixed Breed
ID-000647	Case	Mixed Breed
ID-000648	Case	French Bulldog
ID-000649	Case	Mixed Breed
ID-000650	Case	German Shepherd Dog
ID-000651	Case	Bulldog (Standard)
ID-000652	Control	Pug
ID-000653	Case	Mixed Breed
ID-000654	Case	Mixed Breed
ID-000655	Case	Mixed Breed
ID-000656	Control	Mixed Breed
ID-000657	Case	Mixed Breed
ID-000658	Case	German Shepherd Dog
ID-000659	Case	Mixed Breed
ID-000660	Case	Mixed Breed
ID-000661	Case	Akita
ID-000662	Case	French Bulldog
ID-000663	Case	Mixed Breed
ID-000664	Case	Pomeranian
ID-000665	Case	Mixed Breed
ID-000666	Case	French Bulldog
ID-000667	Case	Siberian Husky
ID-000668	Case	Mixed Breed
ID-000669	Case	Mixed Breed
ID-000670	Case	Beagle
ID-000671	Case	Golden Retriever
ID-000672	Case	Mixed Breed
ID-000673	Case	Mixed Breed
ID-000674	Case	Mixed Breed
ID-000675	Case	Mixed Breed
ID-000676	Case	Brittany
ID-000677	Case	Mixed Breed
ID-000678	Case	Bernese Mountain Dog
ID-000679	Case	Mixed Breed
ID-000680	Case	French Bulldog
ID-000681	Case	Mixed Breed
ID-000682	Case	Mixed Breed
ID-000683	Case	Mixed Breed
ID-000684	Case	Mixed Breed
ID-000685	Case	Boxer
ID-000686	Control	Mixed Breed
ID-000687	Case	Bichon Frise
ID-000688	Case	Pomeranian
ID-000689	Case	French Bulldog
ID-000690	Case	Shih Tzu
ID-000691	Case	Mixed Breed
ID-000692	Case	Mixed Breed
ID-000693	Case	Cavalier King Charles Spaniel
ID-000694	Control	Mixed Breed
ID-000695	Case	Bulldog (Standard)
ID-000696	Case	Mixed Breed
ID-000697	Case	Bulldog (Standard)
ID-000698	Case	Mixed Breed
ID-000699	Case	Mixed Breed
ID-000700	Case	Shih Tzu
ID-000701	Case	Golden Retriever
ID-000702	Control	Mixed Breed
ID-000703	Case	Mixed Breed
ID-000704	Case	Pug
ID-000705	Control	Mixed Breed
ID-000706	Control	Cavalier King Charles Spaniel
ID-000707	Case	Mixed Breed
ID-000708	Control	Pug
ID-000709	Case	Mixed Breed
ID-000710	Case	Bulldog (Standard)
ID-000711	Case	Great Dane
ID-000712	Case	Siberian Husky
ID-000713	Case	Mixed Breed
ID-000714	Case	Chihuahua
ID-000715	Case	French Bulldog
ID-000716	Case	Mixed Breed
ID-000717	Case	Japanese Shiba Inu
ID-000718	Case	Mixed Breed
ID-000719	Case	Mixed Breed
ID-000720	Case	Mixed Breed
ID-000721	Case	Mixed Breed
ID-000722	Case	Mixed Breed
ID-000723	Case	Italian Greyhound
ID-000724	Case	Mixed Breed
ID-000725	Case	Mixed Breed
ID-000726	Case	German Shepherd Dog
ID-000727	Control	Mixed Breed
ID-000728	Case	Mixed Breed
ID-000729	Case	Mixed Breed
ID-000730	Case	Bulldog (Standard)
ID-000731	Case	Mixed Breed
ID-000732	Case	Mixed Breed
ID-000733	Case	Mixed Breed
ID-000734	Case	Mixed Breed
ID-000735	Control	Mixed Breed
ID-000736	Case	Dobermann Pinscher
ID-000737	Case	German Shepherd Dog
ID-000738	Control	Mixed Breed
ID-000739	Case	Mixed Breed
ID-000740	Case	Mixed Breed
ID-000741	Control	Siberian Husky
ID-000742	Case	Maltese
ID-000743	Case	Maltese
ID-000744	Case	Yorkshire Terrier
ID-000745	Control	Bulldog (Standard)
ID-000746	Case	Mixed Breed
ID-000747	Case	Mixed Breed
ID-000748	Case	Mixed Breed
ID-000749	Case	Mixed Breed
ID-000750	Control	German Shepherd Dog
ID-000751	Case	American Staffordshire Terrier
ID-000752	Case	Cavalier King Charles Spaniel
ID-000753	Case	Mixed Breed
ID-000754	Case	Mixed Breed
ID-000755	Case	Mixed Breed
ID-000756	Control	Siberian Husky
ID-000757	Case	Mixed Breed
ID-000758	Control	Great Dane
ID-000759	Case	Mixed Breed
ID-000760	Case	Mixed Breed
ID-000761	Case	Mixed Breed
ID-000762	Case	Maltese
ID-000763	Case	Mixed Breed
ID-000764	Case	Boston Terrier
ID-000765	Control	Mixed Breed
ID-000766	Case	Mixed Breed
ID-000767	Case	Mixed Breed
ID-000768	Case	Mixed Breed
ID-000769	Case	Mixed Breed
ID-000770	Control	Siberian Husky
ID-000771	Case	French Bulldog
ID-000772	Case	French Bulldog
ID-000773	Case	Mixed Breed
ID-000774	Case	Golden Retriever
ID-000775	Case	Boston Terrier
ID-000776	Case	Mixed Breed
ID-000777	Case	Mixed Breed
ID-000778	Case	French Bulldog
ID-000779	Case	Mixed Breed
ID-000780	Case	Mixed Breed
ID-000781	Case	Mixed Breed
ID-000782	Case	Mixed Breed
ID-000783	Control	French Bulldog
ID-000784	Case	Mixed Breed
ID-000785	Case	Mixed Breed
ID-000786	Case	Mixed Breed
ID-000787	Case	Mixed Breed
ID-000788	Case	Mixed Breed
ID-000789	Case	Mixed Breed
ID-000790	Case	Poodle (Miniature)
ID-000791	Case	Mixed Breed
ID-000792	Case	Mixed Breed
ID-000793	Case	Mixed Breed
ID-000794	Case	Mixed Breed
ID-000795	Case	Mixed Breed
ID-000796	Control	Mixed Breed
ID-000797	Case	Pembroke Welsh Corgi
ID-000798	Case	Siberian Husky
ID-000799	Control	Mixed Breed
ID-000800	Case	Mixed Breed
ID-000801	Case	Mixed Breed
ID-000802	Case	Mixed Breed
ID-000803	Case	Mixed Breed
ID-000804	Case	Mixed Breed
ID-000805	Case	Pug
ID-000806	Case	German Shepherd Dog
ID-000807	Case	Mixed Breed
ID-000808	Case	Mixed Breed
ID-000809	Control	Chihuahua
ID-000810	Case	Mixed Breed
ID-000811	Control	Pug
ID-000812	Control	Mixed Breed
ID-000813	Case	Mixed Breed
ID-000814	Case	French Bulldog
ID-000815	Case	Mixed Breed
ID-000816	Case	Schnauzer (Giant)
ID-000817	Control	Mixed Breed
ID-000818	Control	Mixed Breed
ID-000819	Case	Mixed Breed
ID-000820	Control	Yorkshire Terrier
ID-000821	Case	Mixed Breed
ID-000822	Case	Mixed Breed
ID-000823	Case	Mixed Breed
ID-000824	Control	Pomeranian
ID-000825	Control	Mixed Breed
ID-000826	Case	Mixed Breed
ID-000827	Case	Mixed Breed
ID-000828	Case	Labrador Retriever
ID-000829	Case	Mixed Breed
ID-000830	Control	Mixed Breed
ID-000831	Control	Mixed Breed
ID-000832	Case	Mixed Breed
ID-000833	Case	German Shepherd Dog
ID-000834	Control	Mixed Breed
ID-000835	Control	Mixed Breed
ID-000836	Case	Mixed Breed
ID-000837	Case	Border Collie
ID-000838	Case	Mixed Breed
ID-000839	Case	Mixed Breed
ID-000840	Control	Mixed Breed
ID-000841	Control	Mixed Breed
ID-000842	Case	Mixed Breed
ID-000843	Case	Mixed Breed
ID-000844	Case	Mixed Breed
ID-000845	Case	Mixed Breed
ID-000846	Case	Mixed Breed
ID-000847	Case	Mixed Breed
ID-000848	Case	Mixed Breed
ID-000849	Control	Bichon Frise
ID-000850	Case	Mixed Breed
ID-000851	Control	Poodle (Miniature)
ID-000852	Control	Beagle
ID-000853	Case	Beagle
ID-000854	Control	Italian Greyhound
ID-000855	Control	Mixed Breed
ID-000856	Control	French Bulldog
ID-000857	Control	German Shepherd Dog
ID-000858	Control	American Staffordshire Terrier
ID-000859	Case	Mixed Breed
ID-000860	Control	Mixed Breed
ID-000861	Control	German Shepherd Dog
ID-000862	Case	Yorkshire Terrier
ID-000863	Case	Mixed Breed
ID-000864	Control	Mixed Breed
ID-000865	Control	German Shepherd Dog
ID-000866	Control	Mixed Breed
ID-000867	Control	German Shepherd Dog
ID-000868	Control	Pomeranian
ID-000869	Case	Mixed Breed
ID-000870	Case	Mixed Breed
ID-000871	Control	Bichon Frise
ID-000872	Control	Shih Tzu
ID-000873	Case	Mixed Breed
ID-000874	Control	American Staffordshire Terrier
ID-000875	Control	Mixed Breed
ID-000876	Case	Mixed Breed
ID-000877	Control	Mixed Breed
ID-000878	Control	Yorkshire Terrier
ID-000879	Control	Chihuahua
ID-000880	Control	Beagle
ID-000881	Case	Siberian Husky
ID-000882	Control	Mixed Breed
ID-000883	Control	Poodle (Miniature)
ID-000884	Control	Cavalier King Charles Spaniel
ID-000885	Control	Mixed Breed
ID-000886	Control	Mixed Breed
ID-000887	Case	Mixed Breed
ID-000888	Control	Mixed Breed
ID-000889	Case	Chow Chow
ID-000890	Control	Mixed Breed
ID-000891	Control	Shih Tzu
ID-000892	Case	Mixed Breed
ID-000893	Control	Labrador Retriever
ID-000894	Control	French Bulldog
ID-000895	Control	Mixed Breed
ID-000896	Control	Mixed Breed
ID-000897	Case	Mixed Breed
ID-000898	Case	Chihuahua
ID-000899	Control	Mixed Breed
ID-000900	Case	German Shepherd Dog
ID-000901	Control	Schnauzer (Miniature)
ID-000902	Control	Shih Tzu
ID-000903	Control	Beagle
ID-000904	Control	American Staffordshire Terrier
ID-000905	Control	Mixed Breed
ID-000906	Case	Mixed Breed
ID-000907	Control	Mixed Breed
ID-000908	Control	Mixed Breed
ID-000909	Control	Mixed Breed
ID-000910	Control	Boxer
ID-000911	Control	Schnauzer (Miniature)
ID-000912	Control	Mixed Breed
ID-000913	Control	American Staffordshire Terrier
ID-000914	Control	Presa Canario
ID-000915	Control	Chow Chow
ID-000916	Case	Shih Tzu
ID-000917	Control	Mixed Breed
ID-000918	Control	Mixed Breed
ID-000919	Control	German Shepherd Dog
ID-000920	Case	Mixed Breed
ID-000921	Control	Mixed Breed
ID-000922	Control	German Shepherd Dog
ID-000923	Control	German Shepherd Dog
ID-000924	Control	Golden Retriever
ID-000925	Control	Shih Tzu
ID-000926	Control	Mixed Breed
ID-000927	Case	Mixed Breed
ID-000928	Control	Poodle (Miniature)
ID-000929	Case	Mixed Breed
ID-000930	Case	Mixed Breed
ID-000931	Control	Mixed Breed
ID-000932	Control	Mixed Breed
ID-000933	Case	Mixed Breed
ID-000934	Control	Yorkshire Terrier
ID-000935	Control	Mixed Breed
ID-000936	Control	Mixed Breed
ID-000937	Control	American Staffordshire Terrier
ID-000938	Case	French Bulldog
ID-000939	Case	West Highland White Terrier
ID-000940	Control	Mixed Breed
ID-000941	Control	American Staffordshire Terrier
ID-000942	Control	Shih Tzu
ID-000943	Control	Pug
ID-000944	Control	Mixed Breed
ID-000945	Control	Mixed Breed
ID-000946	Control	Shih Tzu
ID-000947	Control	Mixed Breed
ID-000948	Control	Golden Retriever
ID-000949	Control	Poodle (Miniature)
ID-000950	Case	Mixed Breed
ID-000951	Control	Mixed Breed
ID-000952	Control	West Highland White Terrier
ID-000953	Control	Chihuahua
ID-000954	Control	Mixed Breed
ID-000955	Control	Italian Greyhound
ID-000956	Case	Mixed Breed
ID-000957	Case	Mixed Breed
ID-000958	Case	Mixed Breed
ID-000959	Control	Mixed Breed
ID-000960	Case	Mixed Breed
ID-000961	Control	Siberian Husky
ID-000962	Control	Boston Terrier
ID-000963	Case	Mixed Breed
ID-000964	Control	Mixed Breed
ID-000965	Control	Mixed Breed
ID-000966	Control	Maltese
ID-000967	Case	Pomeranian
ID-000968	Case	Mixed Breed
ID-000969	Control	Mixed Breed
ID-000970	Control	Mixed Breed
ID-000971	Control	Mixed Breed
ID-000972	Control	Mixed Breed
ID-000973	Control	Mixed Breed
ID-000974	Control	Labrador Retriever
ID-000975	Case	Mixed Breed
ID-000976	Case	Mixed Breed
ID-000977	Case	Yorkshire Terrier
ID-000978	Control	Mixed Breed
ID-000979	Control	Maltese
ID-000980	Control	Golden Retriever
ID-000981	Control	Mixed Breed
ID-000982	Case	French Bulldog
ID-000983	Control	Mixed Breed
ID-000984	Control	Mixed Breed
ID-000985	Control	German Shepherd Dog
ID-000986	Control	Mixed Breed
ID-000987	Case	Mixed Breed
ID-000988	Control	Mixed Breed
ID-000989	Case	Mixed Breed
ID-000990	Control	Mixed Breed
ID-000991	Control	Golden Retriever
ID-000992	Control	Siberian Husky
ID-000993	Control	German Shepherd Dog
ID-000994	Control	Siberian Husky
ID-000995	Control	Golden Retriever
ID-000996	Control	Mixed Breed
ID-000997	Control	Pomeranian
ID-000998	Case	Maltese
ID-000999	Control	Mixed Breed
ID-001000	Control	Miniature Pinscher
ID-001001	Control	Mixed Breed
ID-001002	Control	Dachshund (Miniature Shorthaired)
ID-001003	Control	American Staffordshire Terrier
ID-001004	Case	Mixed Breed
ID-001005	Control	Yorkshire Terrier
ID-001006	Case	Mixed Breed
ID-001007	Control	Mixed Breed
ID-001008	Control	German Shepherd Dog
ID-001009	Control	Mixed Breed
ID-001010	Case	Great Dane
ID-001011	Control	Boxer
ID-001012	Control	American Staffordshire Terrier
ID-001013	Control	Shih Tzu
ID-001014	Case	Mixed Breed
ID-001015	Control	Mixed Breed
ID-001016	Control	Mixed Breed
ID-001017	Control	Mixed Breed
ID-001018	Control	Mixed Breed
ID-001019	Control	Mixed Breed
ID-001020	Control	Mixed Breed
ID-001021	Control	Mixed Breed
ID-001022	Control	Mixed Breed
ID-001023	Control	Mixed Breed
ID-001024	Control	Yorkshire Terrier
ID-001025	Control	Mixed Breed
ID-001026	Control	Mixed Breed
ID-001027	Case	American Staffordshire Terrier
ID-001028	Case	Mixed Breed
ID-001029	Control	Boxer
ID-001030	Case	German Shorthaired Pointer
ID-001031	Control	Mixed Breed
ID-001032	Control	German Shepherd Dog
ID-001033	Case	Mixed Breed
ID-001034	Control	Maltese
ID-001035	Control	Mixed Breed
ID-001036	Control	Mixed Breed
ID-001037	Control	Weimaraner
ID-001038	Control	German Shepherd Dog
ID-001039	Control	Mixed Breed
ID-001040	Control	Mixed Breed
ID-001041	Case	French Bulldog
ID-001042	Case	Cocker Spaniel
ID-001043	Control	Italian Greyhound
ID-001044	Control	Yorkshire Terrier
ID-001045	Case	Mixed Breed
ID-001046	Control	Mixed Breed
ID-001047	Control	Shih Tzu
ID-001048	Case	Mixed Breed
ID-001049	Control	Mixed Breed
ID-001050	Control	Mixed Breed
ID-001051	Control	Mixed Breed
ID-001052	Case	Mixed Breed
ID-001053	Control	Mixed Breed
ID-001054	Case	Mixed Breed
ID-001055	Case	Mixed Breed
ID-001056	Control	Mixed Breed
ID-001057	Case	Mixed Breed
ID-001058	Control	French Bulldog
ID-001059	Control	Pomeranian
ID-001060	Control	Bulldog (Standard)
ID-001061	Control	Chihuahua
ID-001062	Control	Mixed Breed
ID-001063	Case	Mixed Breed
ID-001064	Control	Mixed Breed
ID-001065	Case	Yorkshire Terrier
ID-001066	Case	French Bulldog
ID-001067	Control	Mixed Breed
ID-001068	Control	Mixed Breed
ID-001069	Control	German Shepherd Dog
ID-001070	Case	Mixed Breed
ID-001071	Control	Mixed Breed
ID-001072	Case	Pomeranian
ID-001073	Control	Mixed Breed
ID-001074	Case	Poodle (Standard)
ID-001075	Control	Mixed Breed
ID-001076	Case	Mixed Breed
ID-001077	Control	Mixed Breed
ID-001078	Case	Mixed Breed
ID-001079	Case	Mixed Breed
ID-001080	Control	Schnauzer (Giant)
ID-001081	Control	Great Dane
ID-001082	Case	German Shepherd Dog
ID-001083	Case	German Shepherd Dog
ID-001084	Control	Shih Tzu
ID-001085	Control	Great Pyrenees
ID-001086	Case	Mixed Breed
ID-001087	Control	Mixed Breed
ID-001088	Control	Bulldog (Standard)
ID-001089	Control	Weimaraner
ID-001090	Control	Mixed Breed
ID-001091	Control	Mixed Breed
ID-001092	Case	Mixed Breed
ID-001093	Control	Golden Retriever
ID-001094	Control	Mixed Breed
ID-001095	Control	French Bulldog
ID-001096	Control	Mixed Breed
ID-001097	Case	Great Dane
ID-001098	Control	German Shepherd Dog
ID-001099	Control	Mixed Breed
ID-001100	Control	Mixed Breed
ID-001101	Control	Mixed Breed
ID-001102	Case	German Shepherd Dog
ID-001103	Control	Mixed Breed
ID-001104	Case	Mixed Breed
ID-001105	Control	Pomeranian
ID-001106	Control	Mixed Breed
ID-001107	Control	Mixed Breed
ID-001108	Control	American Staffordshire Terrier
ID-001109	Control	Mixed Breed
ID-001110	Case	Mixed Breed
ID-001111	Control	Mixed Breed
ID-001112	Control	Mixed Breed
ID-001113	Control	Mixed Breed
ID-001114	Control	Mixed Breed
ID-001115	Case	Mixed Breed
ID-001116	Control	Pomeranian
ID-001117	Control	Yorkshire Terrier
ID-001118	Control	Pug
ID-001119	Case	English Springer Spaniel
ID-001120	Control	Chihuahua
ID-001121	Case	Mixed Breed
ID-001122	Case	Boston Terrier
ID-001123	Control	Mixed Breed
ID-001124	Control	Mixed Breed
ID-001125	Control	Chihuahua
ID-001126	Case	Mixed Breed
ID-001127	Control	Mixed Breed
ID-001128	Control	Pomeranian
ID-001129	Case	Pug
ID-001130	Control	Mixed Breed
ID-001131	Case	Mixed Breed
ID-001132	Control	Mixed Breed
ID-001133	Control	Mixed Breed
ID-001134	Case	Mixed Breed
ID-001135	Control	Mixed Breed
ID-001136	Control	Mixed Breed
ID-001137	Control	Boxer
ID-001138	Case	Mixed Breed
ID-001139	Case	Mixed Breed
ID-001140	Case	French Bulldog
ID-001141	Control	Shih Tzu
ID-001142	Control	American Staffordshire Terrier
ID-001143	Control	Mixed Breed
ID-001144	Control	Poodle (Miniature)
ID-001145	Control	Mixed Breed
ID-001146	Control	Maltese
ID-001147	Control	Beagle
ID-001148	Control	Mixed Breed
ID-001149	Case	Mixed Breed
ID-001150	Case	Dobermann Pinscher
ID-001151	Control	Mixed Breed
ID-001152	Control	Mixed Breed
ID-001153	Control	Mixed Breed
ID-001154	Control	Mixed Breed
ID-001155	Control	Siberian Husky
ID-001156	Case	Mixed Breed
ID-001157	Case	Pomeranian
ID-001158	Control	Mixed Breed
ID-001159	Control	Mixed Breed
ID-001160	Case	Mixed Breed
ID-001161	Control	Blue Tick Coonhound
ID-001162	Control	Mixed Breed
ID-001163	Control	Mixed Breed
ID-001164	Control	Maltese
ID-001165	Control	Poodle (Miniature)
ID-001166	Control	Mixed Breed
ID-001167	Control	Pug
ID-001168	Control	Mixed Breed
ID-001169	Case	Mixed Breed
ID-001170	Control	Shih Tzu
ID-001171	Case	Mixed Breed
ID-001172	Case	Siberian Husky
ID-001173	Case	Mixed Breed
ID-001174	Case	Mixed Breed
ID-001175	Control	Mixed Breed
ID-001176	Case	Mixed Breed
ID-001177	Control	French Bulldog
ID-001178	Control	Mixed Breed
ID-001179	Case	Mixed Breed
ID-001180	Case	Mixed Breed
ID-001181	Control	Siberian Husky
ID-001182	Case	Mixed Breed
ID-001183	Case	Mixed Breed
ID-001184	Case	Mixed Breed
ID-001185	Case	Mixed Breed
ID-001186	Case	Poodle (Miniature)
ID-001187	Case	Mixed Breed
ID-001188	Control	Mixed Breed
ID-001189	Control	Shih Tzu
ID-001190	Case	Mixed Breed
ID-001191	Control	Japanese Shiba Inu
ID-001192	Case	Mixed Breed
ID-001193	Control	Mixed Breed
ID-001194	Control	Mixed Breed
ID-001195	Control	Mixed Breed
ID-001196	Control	Mixed Breed
ID-001197	Control	French Bulldog
ID-001198	Case	Mixed Breed
ID-001199	Case	Mixed Breed
ID-001200	Case	Mixed Breed
ID-001201	Case	Mixed Breed
ID-001202	Control	Mixed Breed
ID-001203	Control	Mixed Breed
ID-001204	Case	Chihuahua
ID-001205	Control	Mixed Breed
ID-001206	Control	Mixed Breed
ID-001207	Control	Boxer
ID-001208	Control	Shih Tzu
ID-001209	Case	Mixed Breed
ID-001210	Control	Pug
ID-001211	Control	Mixed Breed
ID-001212	Control	Mixed Breed
ID-001213	Control	Mixed Breed
ID-001214	Control	Pug
ID-001215	Case	Mixed Breed
ID-001216	Control	Mixed Breed
ID-001217	Control	Shih Tzu
ID-001218	Case	Mixed Breed
ID-001219	Case	French Bulldog
ID-001220	Control	Poodle (Miniature)
ID-001221	Control	Mixed Breed
ID-001222	Control	Mixed Breed
ID-001223	Case	Mixed Breed
ID-001224	Control	Mixed Breed
ID-001225	Control	Yorkshire Terrier
ID-001226	Control	Mixed Breed
ID-001227	Control	Mixed Breed
ID-001228	Control	American Staffordshire Terrier
ID-001229	Control	German Shepherd Dog
ID-001230	Control	Bulldog (Standard)
ID-001231	Control	American Staffordshire Terrier
ID-001232	Case	Mixed Breed
ID-001233	Control	Mixed Breed
ID-001234	Control	German Shepherd Dog
ID-001235	Case	Pug
ID-001236	Case	Mixed Breed
ID-001237	Control	Pug
ID-001238	Case	Mixed Breed
ID-001239	Control	Maltese
ID-001240	Control	Mixed Breed
ID-001241	Case	Mixed Breed
ID-001242	Control	Bulldog (Standard)
ID-001243	Control	Mixed Breed
ID-001244	Control	Mixed Breed
ID-001245	Case	Mixed Breed
ID-001246	Control	Mixed Breed
ID-001247	Control	Mixed Breed
ID-001248	Control	Mixed Breed
ID-001249	Control	Schnauzer (Miniature)
ID-001250	Control	Mixed Breed
ID-001251	Control	Mixed Breed
ID-001252	Case	Mixed Breed
ID-001253	Case	American Staffordshire Terrier
ID-001254	Case	Mixed Breed
ID-001255	Control	Mixed Breed
ID-001256	Control	Mixed Breed
ID-001257	Control	German Shepherd Dog
ID-001258	Control	Boxer
ID-001259	Control	Mixed Breed
ID-001260	Control	Mixed Breed
ID-001261	Case	Shih Tzu
ID-001262	Case	Mixed Breed
ID-001263	Control	Yorkshire Terrier
ID-001264	Control	Mixed Breed
ID-001265	Case	Mixed Breed
ID-001266	Control	Yorkshire Terrier
ID-001267	Control	Mixed Breed
ID-001268	Case	Mixed Breed
ID-001269	Case	Mixed Breed
ID-001270	Control	German Shepherd Dog
ID-001271	Case	Mixed Breed
ID-001272	Case	Chihuahua
ID-001273	Case	Mixed Breed
ID-001274	Control	Mixed Breed
ID-001275	Case	Mixed Breed
ID-001276	Control	Mixed Breed
ID-001277	Control	Shih Tzu
ID-001278	Case	Mixed Breed
ID-001279	Case	Maltese
ID-001280	Control	Mixed Breed
ID-001281	Case	Mixed Breed
ID-001282	Control	Pomeranian
ID-001283	Case	Siberian Husky
ID-001284	Control	Poodle (Miniature)
ID-001285	Case	Mixed Breed
ID-001286	Control	Mixed Breed
ID-001287	Case	Mixed Breed
ID-001288	Control	Mixed Breed
ID-001289	Control	Mixed Breed
ID-001290	Control	Mixed Breed
ID-001291	Case	French Bulldog
ID-001292	Control	Mixed Breed
ID-001293	Control	Pomeranian
ID-001294	Case	Mixed Breed
ID-001295	Case	Dachshund (Miniature Shorthaired)
ID-001296	Case	Mixed Breed
ID-001297	Control	German Shepherd Dog
ID-001298	Control	Mixed Breed
ID-001299	Case	Mixed Breed
ID-001300	Control	Mixed Breed
ID-001301	Control	Mixed Breed
ID-001302	Control	Mixed Breed
ID-001303	Case	Yorkshire Terrier
ID-001304	Control	Mixed Breed
ID-001305	Control	Mixed Breed
ID-001306	Control	Mixed Breed
ID-001307	Case	Mixed Breed
ID-001308	Case	Mixed Breed
ID-001309	Case	German Shepherd Dog
ID-001310	Control	Akita
ID-001311	Case	Mixed Breed
ID-001312	Control	Mixed Breed
ID-001313	Control	Mixed Breed
ID-001314	Case	Mixed Breed
ID-001315	Case	Mixed Breed
ID-001316	Case	Mixed Breed
ID-001317	Case	Pomeranian
ID-001318	Case	Mixed Breed
ID-001319	Control	Maltese
ID-001320	Case	Great Dane
ID-001321	Control	Mixed Breed
ID-001322	Case	Shih Tzu
ID-001323	Case	Mixed Breed
ID-001324	Case	Mixed Breed
ID-001325	Case	Mixed Breed
ID-001326	Control	Great Pyrenees
ID-001327	Case	Mixed Breed
ID-001328	Case	Saint Bernard
ID-001329	Case	Boxer
ID-001330	Control	Mixed Breed
ID-001331	Control	Mixed Breed
ID-001332	Control	Mixed Breed
ID-001333	Case	Mixed Breed
ID-001334	Case	American Staffordshire Terrier
ID-001335	Case	Mixed Breed
ID-001336	Case	German Shorthaired Pointer
ID-001337	Control	Dachshund (Miniature Shorthaired)
ID-001338	Case	Yorkshire Terrier
ID-001339	Control	Poodle (Miniature)
ID-001340	Control	Mixed Breed
ID-001341	Case	Mixed Breed
ID-001342	Case	Mixed Breed
ID-001343	Case	Mixed Breed
ID-001344	Case	Mixed Breed
ID-001345	Control	American Staffordshire Terrier
ID-001346	Control	Mixed Breed
ID-001347	Control	Mixed Breed
ID-001348	Control	Mixed Breed
ID-001349	Case	Mixed Breed
ID-001350	Control	Mixed Breed
ID-001351	Case	Mixed Breed
ID-001352	Case	Mixed Breed
ID-001353	Case	Siberian Husky
ID-001354	Case	Shih Tzu
ID-001355	Control	Schnauzer (Giant)
ID-001356	Case	Yorkshire Terrier
ID-001357	Control	Japanese Shiba Inu
ID-001358	Control	Boston Terrier
ID-001359	Case	Mixed Breed
ID-001360	Control	Mixed Breed
ID-001361	Case	Mixed Breed
ID-001362	Case	Mixed Breed
ID-001363	Control	Mixed Breed
ID-001364	Case	Mixed Breed
ID-001365	Case	Mixed Breed
ID-001366	Case	Mixed Breed
ID-001367	Case	Beagle
ID-001368	Case	Mixed Breed
ID-001369	Case	Maltese
ID-001370	Control	Mixed Breed
ID-001371	Case	Mixed Breed
ID-001372	Case	Great Dane
ID-001373	Case	Mixed Breed
ID-001374	Case	Mixed Breed
ID-001375	Control	Mixed Breed
ID-001376	Case	Mixed Breed
ID-001377	Case	Mixed Breed
ID-001378	Control	Rottweiler
ID-001379	Control	Shih Tzu
ID-001380	Case	Mixed Breed
ID-001381	Control	Yorkshire Terrier
ID-001382	Case	Mixed Breed
ID-001383	Control	Pomeranian
ID-001384	Control	Mixed Breed
ID-001385	Case	Pug
ID-001386	Case	German Shepherd Dog
ID-001387	Case	Mixed Breed
ID-001388	Control	Great Dane
ID-001389	Case	Mixed Breed
ID-001390	Case	Mixed Breed
ID-001391	Case	Mixed Breed
ID-001392	Control	Mixed Breed
ID-001393	Case	Mixed Breed
ID-001394	Case	Mixed Breed
ID-001395	Case	Mixed Breed
ID-001396	Control	American Staffordshire Terrier
ID-001397	Control	Mixed Breed
ID-001398	Control	Mixed Breed
ID-001399	Case	American Staffordshire Terrier
ID-001400	Case	Poodle (Miniature)
ID-001401	Case	Mixed Breed
ID-001402	Control	Poodle (Miniature)
ID-001403	Case	Mixed Breed
ID-001404	Case	Mixed Breed
ID-001405	Case	Australian Shepherd
ID-001406	Case	Mixed Breed
ID-001407	Control	Mixed Breed
ID-001408	Control	Mixed Breed
ID-001409	Case	Mixed Breed
ID-001410	Control	Yorkshire Terrier
ID-001411	Case	Labrador Retriever
ID-001412	Control	Siberian Husky
ID-001413	Control	Mixed Breed
ID-001414	Case	Poodle (Miniature)
ID-001415	Case	Mixed Breed
ID-001416	Case	Mixed Breed
ID-001417	Case	Mixed Breed
ID-001418	Case	German Shepherd Dog
ID-001419	Case	Mixed Breed
ID-001420	Control	Golden Retriever
ID-001421	Control	Mixed Breed
ID-001422	Case	Mixed Breed
ID-001423	Control	Golden Retriever
ID-001424	Case	Mixed Breed
ID-001425	Case	Mixed Breed
ID-001426	Case	Mixed Breed
ID-001427	Control	Mixed Breed
ID-001428	Case	Mixed Breed
ID-001429	Control	Mixed Breed
ID-001430	Case	Mixed Breed
ID-001431	Case	Mixed Breed
ID-001432	Control	Mixed Breed
ID-001433	Case	Mixed Breed
ID-001434	Case	Mixed Breed
ID-001435	Case	Boston Terrier
ID-001436	Control	Mixed Breed
ID-001437	Control	Mixed Breed
ID-001438	Case	German Shepherd Dog
ID-001439	Control	Mixed Breed
ID-001440	Case	Mixed Breed
ID-001441	Case	Boston Terrier
ID-001442	Control	Boston Terrier
ID-001443	Case	Yorkshire Terrier
ID-001444	Case	Mixed Breed
ID-001445	Case	Pug
ID-001446	Case	French Bulldog
ID-001447	Case	Mixed Breed
ID-001448	Case	Mixed Breed
ID-001449	Case	Mixed Breed
ID-001450	Case	Mixed Breed
ID-001451	Case	Mixed Breed
ID-001452	Case	Mixed Breed
ID-001453	Case	German Shepherd Dog
ID-001454	Control	Mixed Breed
ID-001455	Case	Mixed Breed
ID-001456	Case	Mixed Breed
ID-001457	Case	Mixed Breed
ID-001458	Case	Mixed Breed
ID-001459	Case	Mixed Breed
ID-001460	Control	French Bulldog
ID-001461	Case	Mixed Breed
ID-001462	Case	Chihuahua
ID-001463	Case	Mixed Breed
ID-001464	Case	Mixed Breed
ID-001465	Case	Chihuahua
ID-001466	Case	Boston Terrier
ID-001467	Control	Mixed Breed
ID-001468	Case	Mixed Breed
ID-001469	Case	Mixed Breed
ID-001470	Case	Mixed Breed
ID-001471	Case	Mixed Breed
ID-001472	Case	Mixed Breed
ID-001473	Case	Mixed Breed
ID-001474	Control	Pug
ID-001475	Case	Mixed Breed
ID-001476	Case	Australian Shepherd
ID-001477	Case	Akita
ID-001478	Case	German Shepherd Dog
ID-001479	Case	Mixed Breed
ID-001480	Case	Mixed Breed
ID-001481	Case	Mixed Breed
ID-001482	Case	Mixed Breed
ID-001483	Case	Akita
ID-001484	Case	Mixed Breed
ID-001485	Case	Beagle
ID-001486	Case	Mixed Breed
ID-001487	Case	Mixed Breed
ID-001488	Case	Mixed Breed
ID-001489	Case	Shetland Sheepdog
ID-001490	Case	Mixed Breed
ID-001491	Control	Poodle (Standard)
ID-001492	Case	Miniature American Shepherd
ID-001493	Case	Mixed Breed
ID-001494	Case	Mixed Breed
ID-001495	Case	Chihuahua
ID-001496	Case	German Shepherd Dog
ID-001497	Case	Mixed Breed
ID-001498	Case	Bulldog (Standard)
ID-001499	Control	Siberian Husky
ID-001500	Control	American Staffordshire Terrier
ID-001501	Case	Mixed Breed
ID-001502	Case	Yorkshire Terrier
ID-001503	Control	Mixed Breed
ID-001504	Case	French Bulldog
ID-001505	Case	Mixed Breed
ID-001506	Control	Mixed Breed
ID-001507	Case	Mixed Breed
ID-001508	Case	Mixed Breed
ID-001509	Control	Yorkshire Terrier
ID-001510	Control	Mixed Breed
ID-001511	Case	Mixed Breed
ID-001512	Control	Mixed Breed
ID-001513	Case	Mixed Breed
ID-001514	Case	Mixed Breed
ID-001515	Case	Mixed Breed
ID-001516	Control	Golden Retriever
ID-001517	Case	Mixed Breed
ID-001518	Case	Mixed Breed
ID-001519	Case	Mixed Breed
ID-001520	Case	Boston Terrier
ID-001521	Control	Mixed Breed
ID-001522	Control	American Staffordshire Terrier
ID-001523	Case	Mixed Breed
ID-001524	Case	Yorkshire Terrier
ID-001525	Case	Mixed Breed
ID-001526	Control	Mixed Breed
ID-001527	Case	Pomeranian
ID-001528	Case	Golden Retriever
ID-001529	Case	Mixed Breed
ID-001530	Control	Labrador Retriever
ID-001531	Case	German Shepherd Dog
ID-001532	Control	Pembroke Welsh Corgi
ID-001533	Case	Golden Retriever
ID-001534	Case	Dobermann Pinscher
ID-001535	Case	Chihuahua
ID-001536	Control	American Staffordshire Terrier
ID-001537	Case	Mixed Breed
ID-001538	Case	Mixed Breed
ID-001539	Case	German Shepherd Dog
ID-001540	Case	Mixed Breed
ID-001541	Case	Pomeranian
ID-001542	Case	Mixed Breed
ID-001543	Case	German Shepherd Dog
ID-001544	Case	Mixed Breed
ID-001545	Case	Mixed Breed
ID-001546	Control	Mixed Breed
ID-001547	Case	Mixed Breed
ID-001548	Case	Mixed Breed
ID-001549	Case	Mixed Breed
ID-001550	Case	Beagle
ID-001551	Case	Pug
ID-001552	Case	Mixed Breed
ID-001553	Control	Mixed Breed
ID-001554	Control	French Bulldog
ID-001555	Case	Yorkshire Terrier
ID-001556	Case	Boxer
ID-001557	Case	Mixed Breed
ID-001558	Case	Poodle (Miniature)
ID-001559	Case	Mixed Breed
ID-001560	Case	Mixed Breed
ID-001561	Case	Mixed Breed
ID-001562	Control	Mixed Breed
ID-001563	Case	Mixed Breed
ID-001564	Case	Mixed Breed
ID-001565	Case	Boxer
ID-001566	Case	German Shepherd Dog
ID-001567	Case	Poodle (Miniature)
ID-001568	Case	Maltese
ID-001569	Control	Mixed Breed
ID-001570	Case	Mixed Breed
ID-001571	Case	Mixed Breed
ID-001572	Case	Mixed Breed
ID-001573	Case	Mixed Breed
ID-001574	Case	Mixed Breed
ID-001575	Case	Golden Retriever
ID-001576	Case	Chihuahua
ID-001577	Case	Mixed Breed
ID-001578	Control	Mixed Breed
ID-001579	Case	Chihuahua
ID-001580	Case	Mixed Breed
ID-001581	Control	Mixed Breed
ID-001582	Case	Pomeranian
ID-001583	Case	French Bulldog
ID-001584	Case	Mixed Breed
ID-001585	Case	Miniature American Shepherd
ID-001586	Case	Poodle (Standard)
ID-001587	Case	Mixed Breed
ID-001588	Case	Mixed Breed
ID-001589	Case	German Shepherd Dog
ID-001590	Case	French Bulldog
ID-001591	Case	Mixed Breed
ID-001592	Case	Mixed Breed
ID-001593	Case	Mixed Breed
ID-001594	Case	Mixed Breed
ID-001595	Case	Chihuahua
ID-001596	Case	French Bulldog
ID-001597	Case	Shih Tzu
ID-001598	Case	Mixed Breed
ID-001599	Control	Border Collie
ID-001600	Control	Mixed Breed
ID-001601	Case	Boxer
ID-001602	Case	Pug
ID-001603	Case	Mixed Breed
ID-001604	Case	Mixed Breed
ID-001605	Control	American Staffordshire Terrier
ID-001606	Case	Mixed Breed
ID-001607	Case	Mixed Breed
ID-001608	Case	Basset Hound
ID-001609	Case	Mixed Breed
ID-001610	Case	Mixed Breed
ID-001611	Case	Mixed Breed
ID-001612	Control	American Staffordshire Terrier
ID-001613	Case	Siberian Husky
ID-001614	Control	Mixed Breed
ID-001615	Case	Weimaraner
ID-001616	Case	Mixed Breed
ID-001617	Case	Mixed Breed
ID-001618	Control	Siberian Husky
ID-001619	Case	Mixed Breed
ID-001620	Case	Mixed Breed
ID-001621	Case	Mixed Breed
ID-001622	Case	Cavalier King Charles Spaniel
ID-001623	Control	Mixed Breed
ID-001624	Case	Golden Retriever
ID-001625	Case	Great Dane
ID-001626	Case	Mixed Breed
ID-001627	Case	German Shepherd Dog
ID-001628	Case	Mixed Breed
ID-001629	Case	Mixed Breed
ID-001630	Case	Mixed Breed
ID-001631	Case	American Staffordshire Terrier
ID-001632	Control	Siberian Husky
ID-001633	Case	German Shepherd Dog
ID-001634	Case	Mixed Breed
ID-001635	Case	Mixed Breed
ID-001636	Case	Mixed Breed
ID-001637	Control	Mixed Breed
ID-001638	Case	Mixed Breed
ID-001639	Case	German Shepherd Dog
ID-001640	Case	Mixed Breed
ID-001641	Case	American Staffordshire Terrier
ID-001642	Case	Mixed Breed
ID-001643	Case	Mixed Breed
ID-001644	Case	Mixed Breed
ID-001645	Case	Mixed Breed
ID-001646	Case	Poodle (Standard)
ID-001647	Case	Maltese
ID-001648	Case	Mixed Breed
ID-001649	Case	Mixed Breed
ID-001650	Case	Mixed Breed
ID-001651	Case	Mixed Breed
ID-001652	Case	Mixed Breed
ID-001653	Case	Pug
ID-001654	Case	Mixed Breed
ID-001655	Case	Mixed Breed
ID-001656	Case	Beagle
ID-001657	Case	Mixed Breed
ID-001658	Control	Chow Chow
ID-001659	Case	Mixed Breed
ID-001660	Control	American Staffordshire Terrier
ID-001661	Case	Mixed Breed
ID-001662	Case	Japanese Shiba Inu
ID-001663	Case	Poodle (Standard)
ID-001664	Case	Saint Bernard
ID-001665	Case	Mixed Breed
ID-001666	Case	Bulldog (Standard)
ID-001667	Case	Mixed Breed
ID-001668	Case	Mixed Breed
ID-001669	Case	Mixed Breed
ID-001670	Control	Mixed Breed
ID-001671	Case	Yorkshire Terrier
ID-001672	Case	Mixed Breed
ID-001673	Case	Mixed Breed
ID-001674	Control	Border Collie
ID-001675	Control	Border Collie
ID-001676	Case	Mixed Breed
ID-001677	Case	Mixed Breed
ID-001678	Case	Mixed Breed
ID-001679	Case	Mixed Breed
ID-001680	Control	Mixed Breed
ID-001681	Control	Mixed Breed
ID-001682	Control	Mixed Breed
ID-001683	Control	Great Dane
ID-001684	Case	Pug
ID-001685	Control	Soft Coated Wheaten Terrier
ID-001686	Case	Mixed Breed
ID-001687	Control	Pembroke Welsh Corgi
ID-001688	Control	Bulldog (Standard)
ID-001689	Control	Siberian Husky
ID-001690	Case	Mixed Breed
ID-001691	Case	Golden Retriever
ID-001692	Control	Shih Tzu
ID-001693	Control	Pomeranian
ID-001694	Control	Mixed Breed
ID-001695	Control	Mixed Breed
ID-001696	Control	Mixed Breed
ID-001697	Case	Chihuahua
ID-001698	Control	Mixed Breed
ID-001699	Control	Siberian Husky
ID-001700	Case	Mixed Breed
ID-001701	Control	Mixed Breed
ID-001702	Control	Golden Retriever
ID-001703	Control	Mixed Breed
ID-001704	Control	Mixed Breed
ID-001705	Control	Pembroke Welsh Corgi
ID-001706	Case	Mixed Breed
ID-001707	Control	German Shepherd Dog
ID-001708	Control	Maltese
ID-001709	Control	Poodle (Miniature)
ID-001710	Control	Chihuahua
ID-001711	Control	Shih Tzu
ID-001712	Control	Bichon Frise
ID-001713	Control	Golden Retriever
ID-001714	Control	Japanese Shiba Inu
ID-001715	Control	Siberian Husky
ID-001716	Control	Mixed Breed
ID-001717	Control	Mixed Breed
ID-001718	Control	Mixed Breed
ID-001719	Control	Mixed Breed
ID-001720	Case	Mixed Breed
ID-001721	Case	Mixed Breed
ID-001722	Case	Mixed Breed
ID-001723	Control	American Staffordshire Terrier
ID-001724	Control	German Shepherd Dog
ID-001725	Control	Mixed Breed
ID-001726	Case	Russian Toy
ID-001727	Control	Mixed Breed
ID-001728	Control	Boxer
ID-001729	Control	Mixed Breed
ID-001730	Control	Mixed Breed
ID-001731	Control	Great Dane
ID-001732	Control	Pomeranian
ID-001733	Case	Mixed Breed
ID-001734	Control	Poodle (Miniature)
ID-001735	Case	Great Dane
ID-001736	Control	Siberian Husky
ID-001737	Control	Chow Chow
ID-001738	Case	Mixed Breed
ID-001739	Control	Shih Tzu
ID-001740	Control	German Shepherd Dog
ID-001741	Case	Mixed Breed
ID-001742	Case	Mixed Breed
ID-001743	Control	American Staffordshire Terrier
ID-001744	Control	Boxer
ID-001745	Control	Shih Tzu
ID-001746	Control	Mixed Breed
ID-001747	Control	Mixed Breed
ID-001748	Control	Italian Greyhound
ID-001749	Control	German Shepherd Dog
ID-001750	Control	Siberian Husky
ID-001751	Control	Pomeranian
ID-001752	Control	Pug
ID-001753	Control	Mixed Breed
ID-001754	Control	Mixed Breed
ID-001755	Control	Pug
ID-001756	Control	Mixed Breed
ID-001757	Control	American Staffordshire Terrier
ID-001758	Control	Mixed Breed
ID-001759	Control	Mixed Breed
ID-001760	Control	German Shepherd Dog
ID-001761	Control	Mixed Breed
ID-001762	Case	Rottweiler
ID-001763	Case	Mixed Breed
ID-001764	Control	American Staffordshire Terrier
ID-001765	Control	Shih Tzu
ID-001766	Case	French Bulldog
ID-001767	Control	American Staffordshire Terrier
ID-001768	Control	Mixed Breed
ID-001769	Control	Mixed Breed
ID-001770	Control	Mixed Breed
ID-001771	Control	Mixed Breed
ID-001772	Control	Chihuahua
ID-001773	Control	Mixed Breed
ID-001774	Control	Mixed Breed
ID-001775	Case	Shih Tzu
ID-001776	Control	Maltese
ID-001777	Control	Mixed Breed
ID-001778	Case	Mixed Breed
ID-001779	Case	Mixed Breed
ID-001780	Control	Mixed Breed
ID-001781	Case	Maltese
ID-001782	Control	Bulldog (Standard)
ID-001783	Case	Mixed Breed
ID-001784	Control	Mixed Breed
ID-001785	Control	Great Dane
ID-001786	Control	Mixed Breed
ID-001787	Case	Pembroke Welsh Corgi
ID-001788	Case	Mixed Breed
ID-001789	Control	Yorkshire Terrier
ID-001790	Case	Schnauzer (Miniature)
ID-001791	Control	Akita
ID-001792	Control	Mixed Breed
ID-001793	Control	Mixed Breed
ID-001794	Case	Bulldog (Standard)
ID-001795	Control	Yorkshire Terrier
ID-001796	Control	Mixed Breed
ID-001797	Control	Mixed Breed
ID-001798	Control	Mixed Breed
ID-001799	Control	Mixed Breed
ID-001800	Control	Shih Tzu
ID-001801	Control	Mixed Breed
ID-001802	Control	Pomeranian
ID-001803	Control	Siberian Husky
ID-001804	Control	Mixed Breed
ID-001805	Control	Mixed Breed
ID-001806	Control	German Shepherd Dog
ID-001807	Control	German Shepherd Dog
ID-001808	Control	Mixed Breed
ID-001809	Case	Mixed Breed
ID-001810	Control	Mixed Breed
ID-001811	Control	Australian Cattle Dog
ID-001812	Control	Boxer
ID-001813	Case	Mixed Breed
ID-001814	Control	Mixed Breed
ID-001815	Control	French Bulldog
ID-001816	Control	Mixed Breed
ID-001817	Control	Siberian Husky
ID-001818	Case	Mixed Breed
ID-001819	Control	Maltese
ID-001820	Control	Mixed Breed
ID-001821	Case	Mixed Breed
ID-001822	Control	Pembroke Welsh Corgi
ID-001823	Control	Boxer
ID-001824	Control	Shih Tzu
ID-001825	Control	Pomeranian
ID-001826	Control	Pug
ID-001827	Control	German Shepherd Dog
ID-001828	Case	Mixed Breed
ID-001829	Control	Miniature Pinscher
ID-001830	Control	Mixed Breed
ID-001831	Control	Siberian Husky
ID-001832	Case	Mixed Breed
ID-001833	Control	Mixed Breed
ID-001834	Case	Mixed Breed
ID-001835	Control	Boston Terrier
ID-001836	Control	Mixed Breed
ID-001837	Control	Mixed Breed
ID-001838	Control	Mixed Breed
ID-001839	Case	Mixed Breed
ID-001840	Case	Mixed Breed
ID-001841	Control	West Highland White Terrier
ID-001842	Control	Schnauzer (Miniature)
ID-001843	Control	German Shepherd Dog
ID-001844	Control	Mixed Breed
ID-001845	Case	Mixed Breed
ID-001846	Control	Boston Terrier
ID-001847	Control	Mixed Breed
ID-001848	Control	Australian Cattle Dog
ID-001849	Control	Poodle (Miniature)
ID-001850	Case	Siberian Husky
ID-001851	Control	Mixed Breed
ID-001852	Control	American Staffordshire Terrier
ID-001853	Control	Mixed Breed
ID-001854	Control	Mixed Breed
ID-001855	Control	Mixed Breed
ID-001856	Control	Mixed Breed
ID-001857	Control	Siberian Husky
ID-001858	Control	Boxer
ID-001859	Control	German Shepherd Dog
ID-001860	Control	Mixed Breed
ID-001861	Control	Japanese Shiba Inu
ID-001862	Control	Mixed Breed
ID-001863	Control	French Bulldog
ID-001864	Control	Mixed Breed
ID-001865	Control	Mixed Breed
ID-001866	Control	Mixed Breed
ID-001867	Control	Boxer
ID-001868	Case	Mixed Breed
ID-001869	Control	Mixed Breed
ID-001870	Control	Mixed Breed
ID-001871	Control	French Bulldog
ID-001872	Control	Pomeranian
ID-001873	Control	Mixed Breed
ID-001874	Control	Bulldog (Standard)
ID-001875	Control	Golden Retriever
ID-001876	Case	Maltese
ID-001877	Control	Mixed Breed
ID-001878	Control	Mixed Breed
ID-001879	Control	Shih Tzu
ID-001880	Control	German Shepherd Dog
ID-001881	Case	Mixed Breed
ID-001882	Control	Mixed Breed
ID-001883	Case	Mixed Breed
ID-001884	Control	Shih Tzu
ID-001885	Case	Mixed Breed
ID-001886	Control	Mixed Breed
ID-001887	Case	Maltese
ID-001888	Control	Mixed Breed
ID-001889	Control	Mixed Breed
ID-001890	Control	Shih Tzu
ID-001891	Case	Mixed Breed
ID-001892	Control	Mixed Breed
ID-001893	Case	Pug
ID-001894	Case	Boxer
ID-001895	Case	Mixed Breed
ID-001896	Control	Cavalier King Charles Spaniel
ID-001897	Control	Yorkshire Terrier
ID-001898	Control	Mixed Breed
ID-001899	Control	Mixed Breed
ID-001900	Control	Pug
ID-001901	Case	Mixed Breed
ID-001902	Case	Mixed Breed
ID-001903	Control	Mixed Breed
ID-001904	Control	German Shepherd Dog
ID-001905	Control	Mixed Breed
ID-001906	Control	Shih Tzu
ID-001907	Control	Poodle (Miniature)
ID-001908	Control	Mixed Breed
ID-001909	Control	Mixed Breed
ID-001910	Case	Mixed Breed
ID-001911	Case	Mixed Breed
ID-001912	Control	German Shepherd Dog
ID-001913	Control	Mixed Breed
ID-001914	Control	Shih Tzu
ID-001915	Control	Mixed Breed
ID-001916	Control	Siberian Husky
ID-001917	Control	Mixed Breed
ID-001918	Control	Mixed Breed
ID-001919	Control	Chinese Crested
ID-001920	Control	Dalmatian
ID-001921	Control	Mixed Breed
ID-001922	Control	Labrador Retriever
ID-001923	Case	Mixed Breed
ID-001924	Control	German Shepherd Dog
ID-001925	Case	Mixed Breed
ID-001926	Case	Mixed Breed
ID-001927	Control	Mixed Breed
ID-001928	Case	Chinese Shar-Pei
ID-001929	Control	Pembroke Welsh Corgi
ID-001930	Control	Yorkshire Terrier
ID-001931	Control	American Staffordshire Terrier
ID-001932	Case	Mixed Breed
ID-001933	Control	Pomeranian
ID-001934	Case	Miniature American Shepherd
ID-001935	Control	Mixed Breed
ID-001936	Case	Mixed Breed
ID-001937	Case	Mixed Breed
ID-001938	Case	Chihuahua
ID-001939	Control	Border Collie
ID-001940	Control	Yorkshire Terrier
ID-001941	Control	Mixed Breed
ID-001942	Control	Mixed Breed
ID-001943	Control	Schnauzer (Miniature)
ID-001944	Control	Mixed Breed
ID-001945	Case	Mixed Breed
ID-001946	Control	Yorkshire Terrier
ID-001947	Case	Yorkshire Terrier
ID-001948	Control	Mixed Breed
ID-001949	Case	Mixed Breed
ID-001950	Control	Pomeranian
ID-001951	Control	Great Dane
ID-001952	Control	Mixed Breed
ID-001953	Case	Mixed Breed
ID-001954	Case	Mixed Breed
ID-001955	Case	Yorkshire Terrier
ID-001956	Case	Mixed Breed
ID-001957	Control	Poodle (Miniature)
ID-001958	Case	Weimaraner
ID-001959	Case	Mixed Breed
ID-001960	Control	American Staffordshire Terrier
ID-001961	Control	French Bulldog
ID-001962	Case	Mixed Breed
ID-001963	Case	Mixed Breed
ID-001964	Control	Miniature American Shepherd
ID-001965	Control	Mixed Breed
ID-001966	Control	Mixed Breed
ID-001967	Control	Mixed Breed
ID-001968	Case	Poodle (Miniature)
ID-001969	Case	Mixed Breed
ID-001970	Case	Mixed Breed
ID-001971	Control	Mixed Breed
ID-001972	Control	Mixed Breed
ID-001973	Case	Mixed Breed
ID-001974	Control	Yorkshire Terrier
ID-001975	Control	Mixed Breed
ID-001976	Control	Mixed Breed
ID-001977	Control	Pembroke Welsh Corgi
ID-001978	Control	Siberian Husky
ID-001979	Control	Mixed Breed
ID-001980	Control	Dobermann Pinscher
ID-001981	Control	Boxer
ID-001982	Case	American Staffordshire Terrier
ID-001983	Control	Pomeranian
ID-001984	Control	Mixed Breed
ID-001985	Case	Mixed Breed
ID-001986	Case	Mixed Breed
ID-001987	Case	Mixed Breed
ID-001988	Case	Beagle
ID-001989	Case	German Shepherd Dog
ID-001990	Control	Chihuahua
ID-001991	Case	Mixed Breed
ID-001992	Control	American Staffordshire Terrier
ID-001993	Control	Mixed Breed
ID-001994	Case	Mixed Breed
ID-001995	Case	Bichon Frise
ID-001996	Control	Mixed Breed
ID-001997	Control	Shih Tzu
ID-001998	Case	Mixed Breed
ID-001999	Case	Mixed Breed
[truncated: 5,473 more rows]
